# Supplementary material for: Clinical Identification of Two Novel C. kroppenstedtii-like Species Isolated as Pathogens of Granulomatous Lobular Mastitis
Source: Pathogens. 2024 Oct 9;13(10):880. doi: 10.3390/pathogens13100880 (PMC11514597; doi:10.3390/pathogens13100880)
Supplement: Supplementary file 1 [file pathogens-13-00880-s001.zip]

Archive with 1 entries (1 files):
- pathogens-3170012-supplementary.pdf
